# Supplementary material for: Acupuncture and Related Therapies for Chronic Urticaria: A Critical Overview of Systematic Reviews
Source: Evid Based Complement Alternat Med. 2022 Oct 27;2022:2094589. doi: 10.1155/2022/2094589 (PMC9633187; doi:10.1155/2022/2094589)
Supplement: Supplementary Materials — Supplemental 1: search strategy for PubMed. Supplemental 2: the summary of the AMSTAR 2 results.() [file 2094589.f1.zip]

Archive with 2 entries (2 files):
- Supplemental 1 Search strategy.docx
- Supplemental 2 The summary of the AMSTAR 2 results.pdf
